# Supplementary material for: The Use of Apparent Diffusion Coefficient Values for Differentiating Bevacizumab-Related Cytotoxicity from Tumor Recurrence and Radiation Necrosis in Glioblastoma
Source: Cancers (Basel). 2024 Jul 2;16(13):2440. doi: 10.3390/cancers16132440 (PMC11240552; doi:10.3390/cancers16132440)
Supplement: Supplementary file 1 [file cancers-16-02440-s001.zip]

Archive with 1 entries (1 files):
- cancers-3024539-supplementary.pdf
